# Supplementary material for: Using dual-task gait to recognize Alzheimer’s disease and mild cognitive impairment: a cross-sectional study
Source: Front Hum Neurosci. 2023 Dec 19;17:1284805. doi: 10.3389/fnhum.2023.1284805 (PMC10770261; doi:10.3389/fnhum.2023.1284805)
Supplement: Supplementary file 2 [file Data_Sheet_1.xlsx]

## Sheet: Characteristics
Number	Group	Age(years)	Height(cm)	Weight(kg)	BMI(kg/m^2)	Sex(male=0,female=1)	Years of education	MMSE Score	MoCA Score	CDR
AD01	1	58	155	55	22.8928	1	12	22	19	1
AD02	1	82	148	46	21.0007	1	0	11	4	2
AD03	1	78	150	62	27.5556	1	6	11	9	2
AD04	1	65	154	60	25.2994	1	9	17	15	1
AD05	1	75	164	73	27.1416	0	9	20	14	1
AD06	1	57	150	46	20.4444	1	9	22	18	1
AD07	1	59	159	62	24.5243	1	9	21	12	1
AD08	1	54	164	64	23.7954	0	9	19	15	1
AD09	1	78	174	69	22.7903	0	6	15	17	1
AD10	1	68	163	75	28.2284	1	0	17	11	1
AD11	1	77	155	48	19.9792	1	9	15	10	1
AD12	1	71	164	55	20.4491	0	4	14	5	2
AD13	1	59	163	65	24.4646	0	15	11	5	2
AD14	1	70	160	70	27.3438	1	6	5	7	2
AD15	1	70	150	50	22.2222	1	3	9	5	2
AD16	1	77	158	52	20.83	1	6	14	9	2
AD17	1	60	150	54	24	1	9	21	14	1
AD18	1	65	160	61	23.8281	1	6	19	13	1
AD19	1	68	160	60	23.4375	1	6	14	7	2
AD20	1	62	151	52	22.806	1	6	5	2	2
AD21	1	71	152	50	21.6413	0	9	19	16	1
AD22	1	74	148	46	21.0007	1	6	16	13	1
AD23	1	57	174	65	21.4692	0	6	12	7	2
AD24	1	80	158	50	20.0288	1	12	22	14	1
AD25	1	68	166	70	25.4028	0	16	20	19	1
AD26	1	66	155	54	22.4766	1	6	11	5	2
AD27	1	59	156	56	23.0112	1	12	5	3	2
MCI01	2	85	160	55	21.4844	0	15	27	20
MCI02	2	61	152	63	27.268	1	9	27	25
MCI03	2	65	158	58	23.2335	0	9	25	20
MCI04	2	77	149	44	19.8189	1	4	21	15
MCI05	2	65	155	58	24.1415	1	12	28	24
MCI06	2	53	150	51	22.6667	1	6	27	23
MCI07	2	58	175	75	24.4898	0	15	27	24
MCI08	2	54	152	65	28.1337	1	9	27	22
MCI09	2	63	158	61	24.4352	0	9	26	24
MCI10	2	55	157	58	23.5304	1	6	24	19
MCI11	2	65	161	53	20.4467	1	6	28	25
MCI12	2	72	157	65	26.3702	1	3	24	14
MCI13	2	60	173	67	22.3863	0	9	27	21
MCI14	2	53	160	63	24.6094	0	6	23	17
MCI15	2	69	168	55	19.487	0	4	23	15
MCI16	2	65	162	65	24.7676	1	9	26	19
MCI17	2	70	152	50	21.6413	1	9	25	23
MCI18	2	67	163	46	17.3134	0	15	27	23
MCI19	2	81	157	55	22.3133	0	9	26	23
MCI20	2	71	155	62	25.8065	0	4	24	16
MCI21	2	60	156	66	27.1203	1	6	24	21
MCI22	2	61	150	49	21.7778	1	2	23	15
MCI23	2	68	153	76	32.4661	1	12	27	23
MCI24	2	48	155	66	27.4714	1	6	25	18
MCI25	2	55	156	65	26.7094	1	9	27	21
MCI26	2	54	155	55	22.8928	1	6	25	12
MCI27	2	79	148	57	26.0226	1	6	26	17
MCI28	2	64	148	44	20.0877	1	6	24	16
MCI29	2	63	172	75	25.3515	0	16	27	23
MCI30	2	72	167	62	22.231	0	9	26	20
MCI31	2	66	154	43	18.1312	1	6	23	15
MCI32	2	61	160	59	23.0469	1	16	28	24
MCI33	2	62	154	52	21.9261	1	12	28	25
MCI34	2	85	166	50	18.1449	0	12	26	21
MCI35	2	68	169	58	20.3074	0	15	27	25
NC01	3	69	159	55	21.7555	1	9	28	27
NC02	3	61	160	54	21.0938	0	9	29	28
NC03	3	64	155	46	19.1467	0	9	28	26
NC04	3	59	172	60	20.2812	0	15	30	29
NC05	3	50	161	53	20.4467	1	16	30	30
NC06	3	60	157	59	23.9361	1	15	29	25
NC07	3	52	156	68	27.9421	0	15	29	27
NC08	3	50	162	57	21.7193	1	16	30	28
NC09	3	68	168	68	24.093	0	12	28	29
NC10	3	71	169	66	23.1084	0	9	30	29
NC11	3	83	162	60	22.8624	0	6	27	26
NC12	3	62	161	52	20.061	1	12	28	28
NC13	3	73	150	55	24.4444	1	12	30	30
NC14	3	53	160	54	21.0938	1	12	29	28
NC15	3	55	170	74	25.6055	0	12	29	29
NC16	3	54	172	55	18.5911	0	9	28	26
NC17	3	54	172	72	24.3375	0	12	30	28
NC18	3	55	147	46	21.2874	1	6	27	26
NC19	3	61	162	60	22.8624	1	12	30	29
NC20	3	68	149	49	22.0711	1	9	29	26
NC21	3	66	170	70	24.2215	0	12	29	28
NC22	3	51	159	51	20.1733	0	9	27	26
NC23	3	52	157	61	24.7475	1	15	30	26
NC24	3	53	168	56	19.8413	0	16	30	28
NC25	3	65	165	59	21.6713	0	9	28	25
NC26	3	57	150	55	24.4444	1	6	27	26
NC27	3	55	158	60	24.0346	1	9	28	26
NC28	3	78	155	50	20.8117	1	2	27	26
NC29	3	72	152	58	25.1039	1	12	28	27
NC30	3	64	157	56	22.719	0	9	28	27
NC31	3	65	164	60	22.3081	0	12	30	29
NC32	3	68	170	60	20.7612	1	12	30	29
NC33	3	50	150	54	24	1	9	29	29
NC34	3	57	153	43	18.369	0	3	27	26
NC35	3	61	152	59	25.5367	0	9	30	27
NC36	3	47	161	57	21.9899	0	9	29	27
NC37	3	63	150	44	19.5556	0	12	30	29
NC38	3	68	155	53	22.0604	0	6	28	26
NC39	3	60	160	54	21.0938	1	6	29	28
NC40	3	49	157	46	18.662	0	9	30	28

## Sheet: ST gait
序号	Group	Stride Velocity（cm/s）	Stride Length（cm）	Step Length（cm）	Gait Cycle（sec）	Swing（%）	Double Support（%）	Arm Peak Velocity（degree/sec）	Arm RoM（degree）	Stride Velocity Std（cm/s）	Stride Length Std（cm）	Step Length .Std（cm）	Gait Cycle Std（sec）	Swing/Stance Std（%）	Double Support Std（%）	Arm Peak Velocity Std（degree/sec）	Arm RoM Std（degree）	Stride Velocity Asymmetry（%）	Stride Length Asymmetry（%）	Step Length Asymmetry	Swing Asymmetry（%）	Stance Asymmetry（%）	Arm Velocity Asymmetry（%）	Arm Rom Asymmetry（%）
AD01	1	30.1909	40.8599	21.7963	1.08	39.081	22.6926	208.382	24.4979	3.5463	3.66275	2.86299	0.024495	1.61009	2.61672	45.8711	3.89367	28.535	28.3048	19.9435	2.71965	1.76345	20.7764	31.4206
AD02	1	37.375	52.8897	27.021	1.43679	32.8018	35.0765	67.3286	30.2618	10.4941	13.3915	6.50538	0.132945	4.74863	6.39964	31.75	8.0314	11.4935	9.75842	3.64408	15.707	7.8974	28.057	34.447
AD03	1	58.2076	66.5332	35.1289	1.22435	35.8695	28.3006	91.2467	35.003	15.2352	14.1363	7.5608	0.349933	8.39803	15.4588	75.0272	3.88666	14.2015	13.7952	4.35693	13.1885	7.53257	35.1085	32.7166
AD04	1	104.528	115.095	58.199	1.113	41.6819	18.8482	230.189	60.4893	5.4696	2.76963	1.99325	0.044485	1.05495	1.06325	77.8556	7.46822	3.77939	2.33051	1.52482	2.95512	2.09726	23.5831	32.3917
AD05	1	72.1006	97.1684	51.0711	1.3675	39.2911	22.0294	112.447	59.3903	12.6286	15.3137	6.39457	0.074162	2.54407	2.4344	21.4564	5.93451	7.31743	8.16118	1.15853	4.76761	3.14102	23.6778	35.3351
AD06	1	109.287	109.198	53.6538	1.01	36.9577	27.2746	154.058	49.6365	5.3819	3.76719	1.85394	0.024495	2.14418	2.44691	40.3298	5.32673	6.99784	4.57505	2.34296	8.49506	5.17987	34.1445	37.4492
AD07	1	69.8253	85.8888	46.134	1.245	40.3792	20.615	147.388	49.5594	14.3715	16.6938	4.82145	0.049267	2.68763	3.49082	41.4689	5.06525	11.0525	9.93937	0.787893	7.95149	5.35164	30.4359	37.044
AD08	1	100.191	111.99	58.1109	1.13	41.9919	17.3743	141.356	57.62	10.0312	9.23911	3.84074	0.031623	0.599945	1.56272	16.4247	3.98379	5.98958	4.96857	2.56309	1.78338	1.30184	13.9318	34.9655
AD09	1	66.7313	89.2647	46.288	1.34818	38.5241	23.4878	153.495	37.0801	10.1298	13.993	5.53974	0.077048	2.43186	3.0642	20.7006	4.20362	7.41734	5.65444	2.69376	6.72864	4.15184	16.3275	33.6645
AD10	1	62.5779	82.5098	43.8584	1.33529	37.4619	25.1737	99.3005	38.1061	6.0895	6.79985	3.81565	0.074508	3.19419	2.36262	14.763	6.3229	9.8612	9.53277	4.40982	10.5435	6.72787	14.7377	37.1487
AD11	1	72.2143	86.3064	44.9635	1.21571	37.2521	25.7287	151.449	38.3308	9.3453	8.52161	2.94328	0.075724	3.08517	3.7879	55.3171	7.17984	13.1365	10.0813	3.03997	9.14851	5.49915	35.6439	35.6918
AD12	1	61.5664	72.2058	36.6833	1.21	37.8295	24.8493	119.904	46.6422	16.0304	12.1972	6.45487	0.126491	2.85593	3.4894	29.6373	7.05198	8.44047	8.2366	5.88778	6.98394	4.19507	18.7277	35.7075
AD13	1	55.8896	70.2999	34.7368	1.2785	36.9361	26.7621	101.82	52.7551	11.5369	12.1886	5.77353	0.077206	4.11979	3.99911	63.733	6.47713	8.92107	8.73639	3.91071	12.9052	7.54817	29.8919	34.0487
AD14	1	69.1826	84.2623	43.3788	1.24267	37.6299	25.4902	140.303	59.4812	12.6443	11.2701	8.62477	0.0961	3.52257	2.60793	70.3684	12.2807	8.21781	5.76753	12.6664	12.4185	7.85364	34.7116	37.9296
AD15	1	68.3895	91.725	45.9682	1.35461	37.5022	25.6081	151.581	64.6777	5.4721	5.2236	2.1076	0.062798	2.67137	2.80335	65.6944	10.2258	7.05698	4.44301	0.574416	7.15991	4.18877	38.1015	41.2733
AD16	1	52.0093	64.3575	33.3199	1.25136	37.3779	25.8179	106.923	72.029	9.0581	10.5945	3.35805	0.047539	3.09606	3.16032	23.9462	5.36992	10.0022	9.1397	2.18396	8.40332	4.87687	20.8042	33.0099
AD17	1	88.6817	94.8328	48.5767	1.085	39.683	22.0878	138.423	45.9701	9.6515	6.07915	3.75153	0.060378	1.49585	2.56021	17.3811	4.33617	5.11064	3.20229	3.91357	2.91232	1.93633	8.54811	38.5373
AD18	1	49.6349	61.8325	31.0844	1.27333	36.0199	28.7604	107.524	53.9038	11.3367	10.6058	4.30944	0.099331	2.40568	4.00136	18.5192	6.29595	11.6573	11.7367	3.55109	4.69851	2.67835	19.2318	38.287
AD19	1	72.6369	91.4581	44.9356	1.275	36.2654	28.1054	116.955	31.0254	7.5806	6.40744	4.98706	0.073459	2.31486	3.23435	27.3326	4.11144	4.76479	3.31264	4.71847	5.3814	2.97955	25.732	37.2115
AD20	1	49.6456	67.143	34.6464	1.42706	35.4787	32.8631	139.899	24.5769	14.2321	10.686	7.27178	0.29321	7.28718	4.96154	65.6303	19.4167	18.0057	10.2607	7.32206	13.1779	9.36332	31.657	38.6463
AD21	1	93.6328	101.955	50.3047	1.1	44.052	11.8934	112.951	44.5692	3.1613	3.61639	5.69019	0.060828	3.05482	6.2236	23.9322	2.98714	3.44203	4.29653	1.1912	0.877193	0.643604	15.7483	28.6624
AD22	1	75.6628	83.5922	40.6049	1.12429	41.3974	19.3725	147.768	44.5471	8.5179	4.6765	6.34219	0.100428	2.63421	2.04831	35.5391	3.47124	8.06553	4.50998	6.53814	5.64623	4.09691	23.4019	34.9007
AD23	1	32.1525	55.8737	28.568	1.48	34.4801	31.5021	87.1075	34.8141	10.5426	16.3437	8.57212	0.141475	7.29493	8.65304	17.6306	5.12235	21.1296	15.4252	2.34372	18.8063	10.4778	16.728	32.9085
AD24	1	30.9649	54.8692	23.333	1.24929	38.933	23.3825	127.323	58.089	2.7301	2.49506	2.12441	0.050909	1.62924	2.60534	39.3143	7.58146	9.82825	7.95866	14.0874	6.12445	3.94283	37.8511	34.2331
AD25	1	84.6326	106.378	51.9712	1.27077	41.0056	19.5051	154.92	5.01191	7.0326	5.16161	3.99785	0.05693	1.88943	2.60575	44.239	6.20469	6.12244	3.07797	5.71275	5.61024	3.97055	36.9839	37.0831
AD26	1	48.6599	68.7159	36.123	1.43556	34.3323	30.3904	107.419	34.7798	10.5194	12.4956	4.03724	0.083188	5.26218	4.82749	37.0352	6.44512	9.01618	4.79328	5.24173	5.64595	3.19393	40.7434	34.0846
AD27	1	90.5894	96.2073	48.9716	1.07214	40.4151	19.6877	224.581	53.1321	7.107	7.73133	2.72471	0.031177	2.25908	2.55497	52.308	13.9232	3.48542	2.34477	0.416544	4.96381	3.55003	34.9892	39.8675
MCI01	2	69.2597	84.8443	42.7985	1.27933	37.1782	26.3497	100.06	31.7604	8.5121	10.3264	5.04269	0.168076	6.75925	8.98995	28.7632	4.46254	16.5598	13.8979	3.11254	11.4306	8.22465	22.1447	30.5199
MCI02	2	91.8784	100.446	51.709	1.10818	38.5271	23.954	171.397	28.4555	13.7158	12.0563	4.19606	0.053258	2.04155	2.20967	38.9656	4.69634	10.524	8.15025	2.91101	6.5743	4.20944	26.1109	36.9704
MCI03	2	105.944	113.937	56.3273	1.08786	41.5493	18.6388	304.555	53.8768	8.218	5.95626	3.54416	0.042095	1.82475	4.11372	64.8897	8.6846	2.74999	1.34551	2.5429	3.29363	2.34073	15.864	35.6139
MCI04	2	76.6825	88.2372	47.3955	1.17636	42.9709	15.5092	109.97	32.1135	13.978	11.0104	5.51498	0.059544	1.71045	2.90388	16.693	5.49851	10.5452	9.89158	8.35776	5.11909	3.83195	13.2535	34.268
MCI05	2	94.345	103.289	52.6035	1.10636	34.1775	31.6523	127.559	29.7057	6.342	4.96489	5.36405	0.032023	1.49362	3.64711	28.5037	5.42101	5.89049	3.63819	5.76829	5.65843	2.97272	28.1244	43.4747
MCI06	2	76.2552	82.0204	41.3144	1.08857	37.946	24.5113	148.51	51.496	8.5169	7.42626	2.95272	0.033709	2.60629	2.36148	37.0473	4.71548	5.8592	4.95831	2.84088	9.60004	5.93918	35.2091	41.2277
MCI07	2	99.2303	123.563	65.5389	1.2575	40.5581	20.6792	137.041	35.0834	8.8503	8.32822	5.3275	0.03151	1.52754	1.94526	26.6278	4.71611	8.40394	6.6076	5.69739	3.251	2.23186	21.5387	36.1741
MCI08	2	83.0926	101.497	50.8813	1.23417	39.7903	21.3677	160.224	52.5776	5.6459	3.93274	1.50851	0.04926	1.39126	1.71137	34.7365	4.01032	6.54561	3.95327	0.478958	4.21808	2.84634	28.0092	42.9761
MCI09	2	66.6608	80.5968	42.3765	1.22125	38.222	24.3313	156.992	45.3932	6.7304	6.84875	4.43344	0.036856	2.1177	3.56578	49.4236	5.43777	4.69627	4.96776	5.76088	4.02866	2.53221	21.8977	46.0636
MCI10	2	86.4358	99.8988	50.0648	1.16818	39.3011	23.1787	121.729	31.9417	4.3534	2.20037	1.20932	0.059467	2.84572	3.88063	24.3377	4.99499	3.21552	1.77951	0.29579	6.03668	4.90006	19.7447	43.0788
MCI11	2	102.227	120.302	58.2385	1.18714	39.8606	21.8742	170.332	29.5378	2.6868	2.53956	2.60963	0.023604	2.48055	2.63792	26.8855	3.55723	2.48885	3.10478	4.75785	8.87473	5.80495	17.2202	40.8351
MCI12	2	54.2812	67.8362	34.4224	1.26667	39.241	22.1713	57.1482	25.7317	10.9542	12.0825	4.72382	0.0552	4.16045	4.02798	15.5124	3.55294	11.4739	9.17725	3.05978	11.9861	7.55106	16.9573	36.2741
MCI13	2	90.1308	110.496	55.2482	1.237	42.0474	17.6975	166.014	41.3652	4.7218	4.33536	4.01574	0.03199	1.98958	1.42164	38.6878	5.53819	5.41369	3.20506	0.801074	5.94562	4.36797	15.5228	34.2635
MCI14	2	110.631	105.873	51.9215	0.967	41.981	17.3622	270.534	67.013	3.4898	3.63917	2.29321	0.013375	3.04465	3.95459	32.0969	4.38866	2.78784	2.77129	1.34715	9.59779	6.78131	16.6624	24.3458
MCI15	2	83.7107	101.492	51.8626	1.22417	40.5819	20.4173	83.6739	47.1365	7.734	7.94397	2.39857	0.031467	2.28625	2.41133	7.83598	4.43664	7.18736	5.36184	1.14008	7.09658	4.95661	9.72286	34.895
MCI16	2	100.783	105.049	53.458	1.0525	39.6571	21.8594	129.114	31.4545	6.8901	7.17017	2.08778	0.021794	1.78805	2.52988	21.0665	4.64312	5.78485	4.39768	0.73112	6.55597	4.3662	13.8793	34.8247
MCI17	2	90.5525	103.85	52.4875	1.16231	38.3384	24.3129	130.424	34.9905	11.9749	9.46196	5.51988	0.047461	1.23433	1.60456	20.2657	4.13347	8.22105	5.34438	4.96386	3.09091	1.99288	14.6558	41.3703
MCI18	2	95.2351	117.668	60.1275	1.251	40.8944	18.9335	152.581	44.3419	12.7043	12.389	4.35132	0.056657	1.5794	2.73998	40.6169	3.40623	9.35812	7.0707	2.19783	2.86316	2.03117	31.4491	41.3722
MCI19	2	83.7537	108.468	54.1009	1.3075	40.2636	20.8401	131.334	62.7745	5.1048	4.53538	2.69622	0.05864	1.71108	1.67241	32.7454	6.60048	6.47409	3.28081	1.97729	3.26946	2.22543	15.2676	40.0599
MCI20	2	57.8931	83.847	41.8446	1.46083	36.4441	28.0232	124.054	36.5952	4.1632	5.2251	3.77335	0.076212	2.00429	2.64107	34.3863	3.14135	3.89198	4.08941	5.41098	6.15128	3.62711	19.9039	34.0506
MCI21	2	83.5917	95.7348	48.3894	1.15667	39.3408	22.3938	139.003	45.2978	5.7843	5.1764	6.84478	0.031431	0.93174	1.20483	28.6212	5.80303	2.42986	2.33115	11.2553	3.05433	1.97457	22.4816	41.0809
MCI22	2	91.965	96.9762	49.6744	1.06933	41.117	17.0318	109.461	49.401	13.9656	15.0529	4.91336	0.081457	5.21895	4.68015	25.4573	7.22597	7.15345	6.08817	0.666137	7.89247	5.88884	27.2908	39.9553
MCI23	2	83.869	88.9966	45.2619	1.07375	41.5134	18.1415	185.299	12.3124	9.6526	8.33118	3.97337	0.028723	1.36425	1.09512	50.7352	13.5358	4.31159	3.89025	1.51666	4.88185	3.51397	30.0838	29.5488
MCI24	2	73.9044	87.3855	46.1531	1.194	39.9725	21.3195	186.085	38.6971	10.4166	11.9159	2.49075	0.035024	1.44192	2.17051	43.5874	12.0842	4.41528	4.23641	1.90856	5.9153	4.58394	29.9232	33.8764
MCI25	2	91.8323	111.243	55.3077	1.22692	40.2364	21.2758	145.902	21.754	8.214	5.09238	6.00875	0.073868	2.79453	2.08908	28.2878	3.86534	5.77816	2.68053	7.43611	5.10408	3.38572	18.0687	35.522
MCI26	2	87.2879	104.068	51.4848	1.20461	39.595	23.0035	127.747	47.3835	5.1487	3.61083	2.70219	0.05206	1.44669	2.28308	24.0846	4.3869	2.75996	1.42241	2.26673	4.67282	3.13234	18.2371	40.9588
MCI27	2	60.7185	66.1536	34.013	1.1035	38.3468	24.3004	134.672	32.7995	8.9537	8.59784	6.5428	0.059141	2.7859	2.68713	55.4818	4.90052	6.68723	5.77133	10.3538	8.60822	5.36686	30.0194	33.417
MCI28	2	96.7788	109.092	55.4517	1.14	43.2739	14.7571	104.788	35.2587	9.3312	8.02146	3.88773	0.034881	2.70675	3.86126	14.9728	3.07713	5.29441	3.48932	2.9535	7.72602	5.94294	16.0627	33.0047
MCI29	2	111.123	132.561	66.5013	1.20375	39.9905	21.4699	146.512	37.2698	6.1359	6.03809	2.39416	0.031595	1.1821	1.96218	27.9469	3.5932	4.74094	4.19538	1.01252	2.94493	1.99908	25.9613	32.7285
MCI30	2	57.2316	67.4767	34.1667	1.18941	37.8758	25.4706	146.572	36.4015	6.1261	7.60546	3.11187	0.046161	2.93666	3.80153	44.8467	9.42861	6.28604	4.76489	0.96063	10.0117	6.46973	22.5906	31.7097
MCI31	2	76.5207	103.466	51.5384	1.39154	35.9755	28.6551	90.4423	39.9351	11.0416	5.53876	3.36919	0.238217	4.01663	7.50547	31.3421	5.73629	9.74785	4.31709	2.09681	10.2984	5.60713	33.9679	32.0895
MCI32	2	76.6327	91.0223	47.2003	1.19923	37.8637	25.185	157.882	39.9786	6.6948	7.32483	3.2467	0.044807	3.26021	2.39064	33.2359	3.95562	5.68343	3.7768	3.69198	12.1286	7.39322	26.2268	34.704
MCI33	2	94.0829	106.547	54.0431	1.146	37.6841	25.4329	217.76	42.1265	7.1409	5.42436	2.35214	0.067198	4.03897	2.90005	42.2428	3.74979	7.41467	1.99132	0.916751	13.934	8.51928	24.2408	31.5948
MCI34	2	60.9845	80.6009	42.5235	1.345	37.032	27.1291	135.783	33.0259	10.2728	9.83656	3.84747	0.089421	1.91891	1.92882	44.1606	4.23144	8.09214	7.6532	3.97382	6.36588	3.77695	37.777	32.8338
MCI35	2	59.1838	57.3833	29.4826	0.983333	40.3152	20.8716	112.983	33.9316	10.6244	9.26437	3.78322	0.034752	3.04515	3.37213	29.7089	5.11117	10.68	10.1732	3.57853	9.82863	6.69062	19.3575	32.6374
NC01	3	93.6715	104.802	55.1987	1.13	42.5428	16.5817	134.855	34.5382	9.6835	10.0459	4.36634	0.029848	1.41777	1.7216	22.6073	3.93853	7.40679	6.37098	1.53565	5.45787	4.06301	38.4826	37.657
NC02	3	72.853	96.8313	48.5072	1.3425	36.9564	27.4089	142.095	45.7171	6.1048	5.21884	2.26336	0.049749	1.85664	2.45697	21.0835	5.4274	3.75921	2.69893	1.05099	8.86322	5.38849	14.2971	33.7081
NC03	3	73.257	82.4095	42.4294	1.14176	36.6682	27.2445	81.1781	43.0669	7.5368	6.38251	2.36827	0.086836	2.45972	4.09962	16.2572	3.66672	7.5562	5.00782	1.34549	7.54464	4.55577	18.5262	39.1451
NC04	3	125.847	132.775	67.9424	1.065	43.1862	16.8781	138.865	46.9219	5.0174	6.33242	3.76491	0.02429	2.59859	3.51044	9.69928	2.50186	2.74832	2.03724	0.811818	9.36876	6.96428	4.33831	23.0742
NC05	3	94.5593	109.412	54.6312	1.17	36.6765	27.4721	163.823	38.7682	7.9952	5.98878	5.89914	0.043716	2.6451	3.20342	32.278	4.74333	4.28371	3.02829	5.18695	10.7376	6.39504	20.6537	33.7841
NC06	3	95.0385	103.803	54.3053	1.10455	38.8557	23.8142	206.741	47.8402	8.4116	7.1909	4.43159	0.042039	2.11596	3.10184	46.4195	7.02493	5.506	2.56937	5.20544	9.63983	6.59058	21.4372	26.8131
NC07	3	48.4283	63.2341	31.6537	1.3381	38.3951	24.4109	90.6179	31.8851	10.8801	10.1704	4.26382	0.119316	1.66436	2.20908	18.6136	2.22209	6.71274	3.62796	0.300425	7.92874	5.00976	23.3955	33.5459
NC08	3	74.9	99.406	52.0116	1.344	34.2916	31.6473	267.839	41.6286	8.7781	8.35124	4.02942	0.074239	1.02582	2.12906	27.6883	6.22646	6.08633	3.5073	2.18584	6.32985	3.40788	38.3074	35.5704
NC09	3	92.8305	106.07	53.6233	1.155	40.5246	20.1381	227.387	46.85	10.6607	10.3201	4.97114	0.035668	2.72801	3.25551	52.8918	6.9176	10.177	7.75653	3.49367	10.0422	7.02798	15.4323	30.0512
NC10	3	103.079	109.589	55.5396	1.07625	41.7144	17.7456	248.315	40.1892	9.2452	5.82756	2.45101	0.040686	1.4615	1.98389	38.0717	5.84848	2.79998	1.69792	0.276007	3.3931	2.45135	19.4892	23.7807
NC11	3	70.3348	91.1869	47.4011	1.31	38.8032	23.219	295.644	50.3406	6.25	5.9724	1.95915	0.062183	1.69744	2.34095	33.5631	14.9419	5.54958	5.47162	3.7328	6.35819	4.12856	49.7801	43.4861
NC12	3	99.0402	106.634	55.4759	1.089	38.4398	23.9033	223.818	40.1505	9.247	6.06835	2.77236	0.031429	1.554	2.09045	58.1069	6.03418	10.8352	8.49295	1.54013	9.23327	6.25546	34.9691	38.3911
NC13	3	78.6563	97.2048	49.2425	1.24818	35.5611	28.6127	208.951	37.0876	6.022	5.86095	1.32609	0.055465	2.25524	2.70392	64.51	4.11561	7.23098	5.21879	0.763567	6.45169	3.83155	32.9178	41.866
NC14	3	119.563	114.418	58.8726	0.967143	40.4873	19.9124	345.487	43.9348	7.1306	6.51759	1.22542	0.012536	2.22442	3.33105	33.5728	8.29996	5.10506	5.06224	1.106	5.65038	4.07164	10.8034	32.999
NC15	3	78.1062	100.41	52.0898	1.29556	39.1942	22.3747	291.113	45.3499	6.7591	8.82069	2.96515	0.018782	2.09896	2.28339	56.8994	7.9173	4.50255	3.01779	3.39899	8.01767	5.29796	24.5827	48.3053
NC16	3	97.1515	107.225	54.447	1.11625	41.2316	19.1044	275.389	43.2756	8.2951	9.20302	3.0064	0.033354	1.87149	2.24287	55.1578	6.94341	3.95205	2.23019	1.99545	4.18052	2.87344	16.987	17.7336
NC17	3	77.4911	98.6095	51.6811	1.28444	40.2481	20.443	288.883	40.3668	7.0425	8.07875	4.51936	0.053411	2.10821	2.24609	61.5206	7.70619	7.17859	6.45046	1.14659	9.43285	6.39038	29.7325	29.7921
NC18	3	98.8318	108.357	56.6375	1.1075	37.8187	25.2709	230.185	31.5681	5.2352	5.11412	5.0101	0.021213	0.72113	1.10396	57.6875	3.73339	2.44252	2.5218	1.21442	2.44751	1.47926	36.304	44.6101
NC19	3	99.0448	111.708	57.858	1.13857	38.5249	22.6165	311.571	42.1051	7.1013	7.28944	5.05017	0.027946	1.9748	2.08667	55.2386	3.61062	7.09892	6.60695	4.29858	7.45582	4.98187	39.0654	40.3833
NC20	3	89.0497	99.1826	50.2176	1.125	39.2715	22.2624	106.97	42.6763	7.3746	7.07889	4.03793	0.02468	2.56703	3.46611	26.8732	3.39749	4.90836	2.45982	5.96498	8.21257	5.24821	31.3621	42.5257
NC21	3	85.5513	109.631	55.9932	1.29444	38.1135	24.8758	164.875	37.5093	7.9292	7.54475	3.4768	0.046934	2.60931	3.92837	32.1845	4.48946	5.97491	3.78658	3.80165	3.82125	2.46676	12.447	33.0252
NC22	3	57.4139	77.7011	38.4766	1.14818	35.3251	30.1976	122.199	35.8518	6.7586	6.94166	4.30273	0.027502	1.11391	2.36719	25.7237	3.65747	9.98832	8.28219	7.69079	2.30831	1.26004	24.6569	35.5852
NC23	3	88.6961	98.6385	52.8103	1.13182	40.1135	21.1295	179.326	54.9119	6.569	7.12263	3.24315	0.065851	1.9336	2.49161	31.1233	3.5226	13.955	10.4132	0.324136	4.71148	3.3101	29.1476	33.0267
NC24	3	125.906	135.337	68.7027	1.1	41.9992	16.6671	246.928	54.5398	6.9476	6.96175	4.03102	0.032558	1.33079	1.52236	22.8933	2.2795	4.76845	2.47317	3.00906	3.99376	2.95694	19.9633	31.1554
NC25	3	60.6278	80.51	37.1375	1.34438	38.1452	24.739	130.977	45.7956	6.399	5.55401	5.34452	0.074473	3.65889	3.22355	21.6366	4.35368	8.72301	7.02972	14.1654	5.79899	6.97756	24.6265	38.3129
NC26	3	75.7379	81.9245	41.3525	1.09636	41.5479	18.4517	241.581	50.0946	8.2312	5.72842	4.90465	0.055186	1.83938	2.70115	54.3929	3.80768	4.52791	3.55535	7.08174	5.36174	3.87801	32.9853	31.9157
NC27	3	109.401	109.647	53.9461	1.01333	41.7775	18.2781	143.039	37.1502	6.0494	4.64508	2.63619	0.035	0.831555	1.87566	16.2613	3.22143	2.77576	1.88294	4.27174	4.03389	2.94412	13.664	39.8698
NC28	3	58.0653	78.5834	38.715	1.37429	36.9958	27.2385	259.695	34.2004	6.3537	4.81278	3.68003	0.132358	1.05649	1.90652	61.6697	6.36525	5.23257	4.43559	6.02619	5.08225	3.02734	28.3178	36.7976
NC29	3	102.692	111.669	56.5428	1.10846	38.9108	22.7585	148.542	41.1272	9.8439	3.81633	1.66383	0.091214	2.37435	3.55419	47.6575	5.95627	7.70406	2.43353	0.27964	6.36071	3.77756	23.839	38.5874
NC30	3	81.7368	87.8874	42.9331	1.1	40.8035	19.498	112.35	55.2574	12.12	11.0725	5.91339	0.135391	3.04744	3.57099	19.9838	5.55925	10.6697	8.11415	1.87589	5.97117	3.61917	19.5009	30.7642
NC31	3	43.8346	61.1491	30.4536	1.41259	35.1127	30.5336	74.1531	48.2785	6.5697	7.155	3.59803	0.069426	2.3924	3.43727	11.8788	2.52001	5.34612	4.26657	2.09954	7.95753	4.5447	16.8943	37.9046
NC32	3	84.9164	108.295	57.3652	1.30444	36.5044	29.4802	179.703	41.8061	9.0679	8.42031	4.30574	0.11403	3.68907	3.35967	23.4471	5.1619	7.89002	5.52987	4.74775	9.24225	5.14627	30.0877	37.1712
NC33	3	61.3007	71.7321	36.5354	1.182	40.1622	20.8476	122.395	43.1851	6.6048	7.08659	1.73981	0.041266	1.61736	1.85766	18.9017	4.77646	5.17221	4.12708	4.14531	4.56578	3.06834	10.8772	38.1902
NC34	3	99.6642	81.8195	42.4842	1.21457	36.3963	27.5038	80.5279	43.2735	7.71686	6.56257	2.31425	0.086836	2.45972	4.09962	15.9981	3.66672	7.60881	5.04728	1.35864	7.49202	4.51631	18.5919	39.0793
NC35	3	90.0298	132.665	68.6308	1.24473	43.1461	17.1613	137.989	47.3548	4.82381	6.33242	3.84235	0.02429	2.39859	3.51044	9.71228	2.50186	3.05335	2.26601	0.888077	9.06372	6.7355	4.71961	22.6929
NC36	3	79.0632	99.1706	52.9284	1.3652	33.9771	31.9151	267.257	41.9359	8.35865	6.35124	4.19719	0.074239	1.02582	1.72906	27.6846	10.2265	6.21283	3.60218	2.21747	6.20334	3.313	38.4655	35.4123
NC37	3	85.9103	105.421	54.0763	1.18162	40.4748	20.4228	226.55	47.0133	10.4143	6.32014	2.06969	0.035668	2.22801	3.25551	22.7769	6.9176	10.3672	7.89912	3.5412	9.85209	6.88538	15.67	29.8135
NC38	3	78.1666	109.22	55.7189	1.1158	41.4238	18.0449	347.981	40.2833	5.3284	3.82293	2.20569	0.040686	1.4615	1.98389	17.4144	5.84848	2.87735	1.75594	2.95348	3.31574	2.39333	19.5859	23.684
NC39	3	47.2512	97.9823	53.065	1.19685	39.7983	21.411	178.462	55.1919	6.08811	5.15106	2.55936	0.065851	2.01934	2.89161	36.6551	3.5226	14.1879	10.5879	3.82354	4.47861	3.13544	29.4386	32.7356
NC40	3	120.138	119.013	60.922	1.24577	41.9694	16.7218	246.4	54.7981	6.89352	6.96175	3.60185	0.032558	1.33079	1.52236	30.066	2.2764	4.84569	2.5311	3.02837	3.91652	2.89901	20.0599	31.0589

## Sheet: DT gait
序号	Group	Stride Velocity（cm/s）	Stride Length（cm）	Step Length（cm）	Gait Cycle（sec）	Swing（%）	Double Support（%）	Arm Peak Velocity（degree/sec）	Arm RoM（degree）	Stride Velocity Std（cm/s）	Stride Length Std（cm）	Step Length .Std（cm）	Gait Cycle Std（sec）	Swing/Stance Std（%）	Double Support Std（%）	Arm Peak Velocity Std（degree/sec）	Arm RoM Std（degree）	Stride Velocity Asymmetry（%）	Stride Length Asymmetry（%）	Step Length Asymmetry	Swing Asymmetry（%）	Stance Asymmetry（%）	Arm Velocity Asymmetry（%）	Arm Rom Asymmetry（%）
AD01	1	27.8351	37.1374	20.3914	1.11923	39.2108	22.5321	167.337	17.8894	7.1774	5.09909	5.15892	0.156341	1.87596	2.5316	61.8974	5.17514	6.68227	6.06193	4.50432	4.62143	2.92435	25.5229	40.6229
AD02	1	32.8408	44.6735	22.2855	1.38677	31.0249	38.7384	54.0528	24.2589	7.253	8.5816	4.31738	0.129109	3.75759	6.53037	18.0678	5.73185	11.1806	8.67886	2.83145	11.396	5.16066	25.5146	33.8413
AD03	1	65.8975	71.4902	37.2792	1.0995	38.3479	23.4601	84.421	28.1597	16.4426	17.197	6.43361	0.047736	5.29319	7.7202	21.4584	10.0381	9.80824	7.18541	9.0627	5.88751	3.81312	14.3791	34.6411
AD04	1	50.9159	82.0065	41.8204	1.67786	34.5968	31.5475	173.809	48.6684	12.9247	11.5232	4.80457	0.299825	3.56374	6.06081	122.513	6.20055	12.4936	6.98429	1.94846	5.89133	3.41006	24.2053	35.8457
AD05	1	57.7663	80.8701	40.8203	1.42048	38.0924	25.3004	102.282	50.87	17.1174	20.0533	7.94464	0.087377	2.4399	2.95594	32.036	5.90113	8.44454	6.95765	2.27757	8.4493	5.2817	35.6572	38.0897
AD06	1	89.3301	91.3885	47.5607	1.03833	36.843	27.7398	171.494	52.5122	14.1589	11.8066	2.74022	0.039505	2.78049	2.58215	39.6697	6.56606	7.11563	4.29734	2.68745	6.56476	3.99996	30.1046	36.0564
AD07	1	46.0056	69.1389	36.99	1.56471	34.8913	29.5604	134.631	43.6731	15.3513	18.9152	6.70734	0.226719	6.63725	9.07565	59.5172	7.50991	17.4799	13.3094	1.55234	15.1297	8.39762	24.8354	36.8107
AD08	1	78.3607	93.7493	51.5603	1.30364	42.9292	18.984	140.464	48.4342	18.0718	15.995	4.66004	0.346533	7.46144	3.08543	16.1851	6.17353	9.0909	8.61867	6.38504	3.07248	2.08465	12.3377	35.4639
AD09	1	41.7223	74.7224	37.5068	1.8	34.1429	33.1924	110.194	31.8769	2.8435	8.16591	4.20957	0.137444	2.86011	3.30853	29.2299	4.57231	6.12158	2.75558	6.15004	6.93134	3.53883	31.1398	42.3428
AD10	1	65.2005	87.9946	45.9359	1.36071	37.1243	26.8111	100.287	29.9879	12.9716	15.5197	4.85327	0.039314	1.58836	1.75443	20.5235	4.03966	6.35398	5.41866	6.41742	5.14224	3.06182	16.8168	37.4483
AD11	1	47.364	72.1256	36.1433	1.66625	35.8908	28.9001	136.959	33.7862	15.4711	11.1161	4.77115	0.503982	5.11834	3.98489	65.7357	11.0621	18.0591	10.8755	3.37566	14.9304	8.55322	23.7423	36.1147
AD12	1	55.8786	59.4105	31.4564	1.08737	39.2662	23.0256	126.335	38.0684	14.1678	12.4192	5.91979	0.071012	2.88194	3.77962	31.9896	5.49203	7.99378	7.56962	4.44148	8.54645	5.61296	24.9391	37.033
AD13	1	25.9903	40.0585	20.2356	1.68324	25.5685	48.4934	75.7239	47.4341	13.0403	14.5965	7.39865	0.390712	7.72124	13.8127	38.6197	9.36351	19.0082	15.2793	1.99162	20.4261	7.16995	27.5832	30.9307
AD14	1	61.8047	81.5006	39.9724	1.37526	35.7783	29.7267	118.132	47.1691	14.5448	10.5176	7.06823	0.26908	6.51244	11.0178	27.5775	5.73982	14.9507	5.4647	6.73144	20.9086	11.7291	26.56	37.2414
AD15	1	76.202	102.924	52.7887	1.36818	38.9087	23.8362	187.523	53.8224	7.5137	5.44786	2.95067	0.095375	3.36249	3.49878	47.7672	5.93555	5.02808	4.34801	0.78933	11.4605	7.18078	27.1192	33.4459
AD16	1	45.5627	58.4603	30.0155	1.31231	37.5796	26.9383	105.176	48.1909	9.7913	9.52525	4.08759	0.110718	4.34834	4.30779	22.2204	7.65214	11.1177	8.19771	0.251872	13.8763	8.93124	18.2626	37.7505
AD17	1	70.7209	81.6019	42.392	1.16846	36.9548	27.1943	175.235	34.0397	9.5963	8.47975	4.03248	0.14356	2.47606	2.73738	63.4657	6.34019	3.52294	3.30269	3.68234	9.44926	5.6914	36.6616	41.0686
AD18	1	27.0215	43.9794	22.5334	1.66952	31.1082	37.5765	148.5	47.1205	5.643	6.14475	5.63227	0.204168	5.71423	5.4337	86.605	18.8065	8.40697	8.13274	9.74048	16.9647	8.72909	34.9981	33.7782
AD19	1	58.0669	82.5755	41.2605	1.44533	35.5351	30.3135	101.815	28.3863	7.6981	5.31445	3.50927	0.1227	2.98101	3.77824	27.1449	7.09607	11.1288	5.12855	5.10546	5.39309	3.04765	27.2226	38.6613
AD20	1	50.1377	64.0529	31.7512	1.33056	35.4974	29.8125	129.627	27.5855	14.9034	14.0438	7.32893	0.181448	4.76774	5.3383	42.6467	7.75477	15.4537	10.8335	2.06504	15.3293	8.89817	33.8603	39.3729
AD21	1	57.3226	77.0215	40.2361	1.36727	42.334	16.5916	134.64	43.715	12.8152	13.7117	6.54551	0.188667	3.28643	3.41042	36.9479	7.94528	13.92	12.3751	4.48229	8.30032	6.05761	24.4859	37.4642
AD22	1	48.6533	66.6236	34.1284	1.40611	36.1477	28.2219	130.212	41.8748	8.6097	6.74592	5.19922	0.171503	4.51327	6.24664	33.3515	5.00906	11.3278	7.48722	0.156443	15.5356	8.84453	22.3816	34.4323
AD23	1	32.1436	53.8807	27.8725	1.5186	33.4163	31.5994	85.085	31.4593	11.4427	16.5274	9.07042	0.179031	8.23674	9.29759	18.3432	5.74736	22.7979	15.4617	3.17774	19.5705	11.1499	16.8976	33.5881
AD24	1	27.4074	53.0039	21.3714	1.37217	33.8121	33.0475	142.769	50.2692	5.5167	6.03828	3.65593	0.181182	6.10245	11.5514	144.605	14.5571	7.68556	7.04829	14.4753	11.3044	5.33702	48.9349	38.2958
AD25	1	70.8885	95.1048	48.1688	1.35846	39.7544	22.2201	147.886	6.61081	10.0204	11.2584	4.1518	0.064271	1.0664	2.91845	43.3841	5.92794	4.72202	5.10438	4.3811	3.38044	2.25823	32.1266	36.7947
AD26	1	40.9567	75.7258	39.5234	1.88583	34.3943	31.8962	83.2493	21.8394	7.33	9.10408	4.19943	0.241565	3.93444	5.1104	23.9292	7.25292	10.0852	6.73197	6.17725	14.7419	8.11834	26.9635	31.0112
AD27	1	63.1645	75.5256	39.0289	1.22667	39.23	23.4319	130.748	41.4657	15.7781	14.2006	5.34763	0.13865	3.1937	3.54874	45.6665	7.71911	7.36821	8.53809	5.42867	6.47658	3.98762	40.7615	40.4546
MCI01	2	39.2255	49.955	26.0031	1.28857	33.9565	32.2379	66.8824	29.2125	11.8229	14.1237	6.0889	0.108482	4.99378	6.45342	11.5232	5.15794	8.07845	7.88599	6.22657	14.5467	7.40162	13.1529	35.4779
MCI02	2	85.5656	92.6077	47.0123	1.09333	36.9682	27.2679	213.97	35.0985	8.5317	8.55313	3.15741	0.021462	0.84763	1.33091	56.121	7.33283	6.2403	5.67755	2.46291	2.77736	1.63245	13.4092	30.2144
MCI03	2	91.4142	101.706	50.648	1.12467	40.0915	20.4517	216.114	52.2225	7.1932	6.20365	2.92585	0.083567	1.33384	2.69118	71.8153	8.2546	5.97379	3.07678	1.86378	3.99403	2.64944	20.1923	38.1694
MCI04	2	68.1285	84.3239	43.4207	1.26846	39.278	22.8836	99.6688	39.2547	15.5012	14.0047	6.83733	0.132215	2.39665	3.97656	24.9811	5.43364	10.9226	6.19861	6.82799	5.83577	3.67895	16.2879	37.6605
MCI05	2	68.6102	90.7486	44.2144	1.34533	36.0668	28.9402	105.479	17.8176	10.949	10.5997	6.1457	0.108158	4.53451	5.41299	31.7062	3.24256	9.35068	4.08909	5.38129	6.66132	3.65913	36.8941	41.4635
MCI06	2	53.2109	67.4149	35.4604	1.34461	36.9443	28.6655	165.906	57.0024	17.9269	16.8107	7.56439	0.220704	3.69292	3.76961	31.9547	6.77111	10.628	6.23455	4.71502	9.68473	5.87992	22.3562	34.4029
MCI07	2	70.5318	108.257	59.3375	1.54625	37.9183	24.804	159.399	35.0971	8.332	12.002	6.64314	0.066693	1.78553	1.72128	30.2688	4.0443	4.36005	4.15599	5.44816	7.22141	4.53604	22.2964	35.4181
MCI08	2	77.3435	101.615	49.0951	1.353	39.0497	22.3221	131.698	51.7604	12.3536	5.32447	3.73091	0.206131	3.70462	4.02429	42.1673	4.98281	8.10677	4.12943	0.878133	7.17734	4.29404	42.0649	41.2986
MCI09	2	43.0727	60.8863	31.9963	1.43696	36.7278	27.2114	123.353	43.1843	8.854	10.6824	5.90703	0.110018	3.99883	5.19567	49.2064	4.65879	10.6947	6.05334	6.94329	15.2485	9.39864	37.9865	43.1907
MCI10	2	76.8493	96.8561	49.8315	1.357	37.353	27.4424	119.61	40.9056	14.6058	9.14853	5.02642	0.362677	3.87693	5.22105	91.1053	16.8827	11.473	3.75622	2.45445	9.97723	6.13348	25.5374	39.0506
MCI11	2	78.7876	103.497	52.2775	1.32727	36.9897	26.5041	124.188	29.4144	7.163	6.36236	2.85963	0.091399	2.72355	4.20442	18.3282	3.5126	6.94016	4.63007	2.03823	8.57956	5.16106	13.0814	36.9375
MCI12	2	32.0519	46.8853	25.2772	1.5104	35.7285	28.6603	84.6171	26.8961	12.1147	15.0111	7.66002	0.197642	6.00019	4.97689	98.1832	13.3524	29.7641	27.1098	3.37022	20.7225	12.1494	32.5396	31.6505
MCI13	2	69.3359	98.1395	51.7206	1.44545	37.9369	25.6552	162.149	37.4639	13.3731	13.0669	5.30531	0.119194	3.291	4.13297	44.2035	8.00651	7.81625	5.14107	1.03715	12.3788	7.92578	33.1985	42.2677
MCI14	2	82.4006	92.9001	46.5103	1.13833	40.7367	21.1719	219.698	62.7878	3.1034	2.19578	1.063	0.034333	3.71956	4.06832	54.7004	3.19956	3.80347	1.48848	0.620357	10.2156	6.95148	35.3642	32.0732
MCI15	2	65.4249	88.6977	44.8028	1.36857	38.8941	23.5622	93.4933	40.9537	6.8245	8.07107	3.7591	0.05545	3.29359	3.00431	65.0653	5.64566	8.51674	5.42043	0.825903	10.6485	7.0711	24.3086	38.812
MCI16	2	72.9012	82.6631	43.1396	1.14647	36.9375	26.4336	108.286	31.5401	10.9252	11.465	3.09277	0.052075	3.02702	3.36637	29.5223	4.09297	7.40756	7.76593	0.402217	9.96348	6.16557	33.7482	39.6716
MCI17	2	60.1601	85.5952	42.9905	1.50923	36.3125	27.9589	104.682	28.6655	17.4758	11.8104	6.61664	0.316556	5.55881	3.18024	23.9912	4.77415	15.5279	6.26998	6.54827	14.5528	8.70764	25.1451	34.9244
MCI18	2	41.1045	80.4649	41.3907	1.98056	33.1862	34.0215	100.493	33.7405	10.19	18.4407	7.70226	0.15577	4.28754	4.02408	34.1132	4.0788	19.997	12.9072	1.52248	14.3535	7.36992	38.6195	37.9636
MCI19	2	69.459	91.5907	46.2519	1.33929	38.8642	23.4794	116.548	60.416	8.7902	7.30972	3.64986	0.102991	2.39224	1.89658	11.8086	5.08594	6.12994	4.71658	2.02603	7.64202	4.86839	7.94141	33.7477
MCI20	2	45.5998	65.5737	33.0645	1.46389	33.8372	32.9195	98.2818	34.4763	9.9895	10.8632	5.339	0.106778	3.17476	3.87769	24.1253	3.04597	4.77166	7.06323	0.21129	11.3062	6.1172	21.0009	38.4823
MCI21	2	78.8836	93.4515	49.3483	1.1975	39.0998	22.9912	167.777	48.97	5.695	4.04109	6.36724	0.052419	2.0763	3.44566	21.9447	4.93511	2.89758	1.93112	10.0043	4.93258	3.18677	17.3775	41.9277
MCI22	2	65.0432	79.8013	41.3475	1.247	39.8821	20.8119	75.2277	50.2689	16.8529	16.4151	6.59244	0.088025	3.58855	4.52998	16.139	7.30147	5.62686	4.61263	1.45703	8.33032	5.61813	17.5393	37.7638
MCI23	2	61.9554	76.4119	39.3671	1.25222	39.7292	21.563	126.712	10.659	8.4901	7.46937	1.86301	0.07908	1.71799	1.76476	27.7355	6.87887	8.63434	5.84294	2.27637	5.70312	3.79564	25.708	40.0006
MCI24	2	43.9173	73.7299	38.2831	1.75429	37.2781	26.5129	126.779	37.8982	12.1314	13.533	6.45763	0.266335	5.64584	3.10893	37.5605	6.83723	8.36297	7.84976	6.84446	16.5432	10.1412	11.9663	36.7966
MCI25	2	113.239	117.705	59.7124	1.05364	41.7226	17.1002	128.966	21.7335	10.5717	6.01648	5.72044	0.05644	1.44746	1.61943	50.473	7.09185	3.05533	2.70225	8.9943	2.10837	1.53075	16.6871	40.9713
MCI26	2	79.0455	97.711	49.582	1.25286	39.4296	23.0117	144.869	49.5171	7.9371	4.86393	1.5245	0.078684	1.87723	2.23473	32.4731	4.71248	3.64424	2.91913	0.539553	4.4584	2.87524	25.2153	37.2507
MCI27	2	52.1488	63.2589	30.8709	1.22947	36.1432	28.3192	143.239	30.0642	8.6148	9.71461	5.99283	0.128343	3.76293	3.68607	39.772	5.70859	6.08722	3.6329	11.7993	10.0858	6.0105	22.6657	39.353
MCI28	2	69.745	94.2819	48.4438	1.37429	40.042	21.2544	120.493	41.1243	12.0052	12.7455	3.37161	0.092463	2.86653	4.70917	31.6123	5.11498	10.0869	8.0155	2.384	6.85076	4.80944	24.922	35.9713
MCI29	2	84.7335	119.826	58.2815	1.52556	38.5236	23.6584	111.89	33.5648	17.7198	14.1844	7.56186	0.351465	3.34866	4.10041	46.4854	10.3724	9.39134	4.27426	0.0836274	1.57444	1.07614	15.7552	38.5119
MCI30	2	39.5168	50.1829	25.739	1.3404	33.8012	33.8911	201.068	37.1753	12.3971	11.918	5.65928	0.269838	7.0948	10.3826	356.312	12.4238	14.395	9.60884	3.61229	18.1865	10.0563	55.4103	37.9278
MCI31	2	44.3478	77.0188	40.1281	1.79667	33.6138	34.1063	67.5707	40.0824	10.262	9.77527	5.51729	0.282843	3.73853	5.92777	25.9845	7.01988	11.4678	10.2186	2.19513	14.3804	7.49481	24.674	31.7255
MCI32	2	57.7742	78.0858	40.8288	1.36857	37.8401	25.7087	173.14	35.4151	7.8526	7.69736	4.39589	0.071021	1.93235	3.34481	50.1543	6.90073	4.60361	3.9131	2.67637	5.20273	3.17594	34.7717	34.1279
MCI33	2	69.8677	81.3821	43.9163	1.17636	36.1434	27.7136	174.116	41.4289	16.1056	19.0031	9.17778	0.073929	4.00681	3.68148	92.6078	12.4578	16.7681	20.7295	11.4949	9.78216	5.38292	20.4653	39.1263
MCI34	2	38.3816	58.9435	30.2799	1.5875	33.6283	33.746	93.0154	32.3688	11.7191	13.0383	6.6703	0.150224	3.4018	6.2219	40.4648	6.11068	9.40147	7.73095	3.55973	6.66454	3.21751	24.0348	38.2836
MCI35	2	55.6	53.303	27.2596	0.970294	39.1993	22.5333	107.425	32.9556	12.4242	11.6566	5.14341	0.041886	4.12046	6.96379	25.6454	4.8513	7.44804	7.88701	0.789857	8.26037	5.55946	15.9209	34.2014
NC01	3	72.3667	92.6931	48.292	1.29923	40.0603	23.6061	148.476	35.2608	9.9529	8.35892	4.28022	0.077831	2.5024	1.83695	25.9102	4.49215	4.82712	2.93411	1.84683	7.77473	5.37267	28.5999	39.2967
NC02	3	57.2695	83.2865	43.4245	1.496	35.6773	29.6094	199.757	51.0689	13.589	12.6683	5.13332	0.172908	2.28172	1.66749	50.9637	7.2375	9.2993	6.3627	0.905651	11.1552	6.63289	20.428	34.1036
NC03	3	55.1328	80.8558	41.7421	1.49	36.0884	29.292	115.493	46.1152	11.7124	11.1919	2.88867	0.119059	2.93975	3.6222	28.4548	4.24483	8.48077	4.57693	0.959284	9.77389	5.89415	30.9412	39.1175
NC04	3	95.3096	109.556	56.7793	1.169	41.9587	17.6588	138.55	44.5243	10.2567	9.35694	4.21294	0.053635	1.68178	2.6355	20.1973	4.99854	7.43802	5.96355	4.82587	4.01152	2.96332	12.8371	39.913
NC05	3	73.8325	96.5007	47.9728	1.31833	34.6356	32.0728	174.409	37.1588	4.4242	4.62333	4.53418	0.040415	2.79083	3.28731	53.3926	5.91175	2.98687	2.83098	5.23752	8.88154	4.91609	17.6345	34.5819
NC06	3	85.3755	99.5676	49.441	1.18	38.5944	25.0288	180.289	49.2563	7.4035	5.34302	7.31835	0.055678	2.98772	2.99789	27.0697	3.87309	6.5587	3.69215	5.56128	10.2455	6.34629	11.1626	22.7799
NC07	3	58.8343	72.027	37.5198	1.245	39.8722	21.1815	98.3592	30.4547	9.583	8.47272	2.96276	0.08124	1.84171	2.0357	19.5538	1.93479	6.12432	3.9607	1.44746	3.58776	2.44991	21.913	39.4551
NC08	3	67.3933	94.6575	47.5438	1.45235	33.7413	33.4008	252.488	31.2836	10.8716	9.32566	4.23089	0.26546	1.32183	3.39158	20.3095	11.7983	9.89622	3.96453	3.3145	13.3003	6.94254	16.9338	38.7133
NC09	3	74.2356	92.1771	47.5736	1.27615	38.4627	24.27	204.354	44.9571	10.0169	10.0825	5.52194	0.116443	3.02123	3.32676	44.326	8.22113	6.91579	5.00437	2.01709	6.49522	4.15036	24.1698	25.9993
NC10	3	99.8257	104.485	52.1169	1.05778	41.4889	18.6358	226.161	37.5471	4.4052	2.89973	2.48265	0.036667	1.55906	2.80572	40.8125	5.27648	4.61321	3.5684	3.78715	3.43681	2.42595	27.445	18.8685
NC11	3	69.5193	88.1488	46.1361	1.28	38.669	22.7424	217.037	36.8289	6.9418	7.59697	3.66154	0.035214	2.39002	3.21618	35.9111	7.69884	7.79915	6.02781	4.21992	8.58263	5.61606	27.0771	38.0296
NC12	3	97.8394	110.138	55.7844	1.14	36.4369	26.886	238.521	38.5914	13.6009	13.3006	2.94004	0.061237	1.90742	2.96609	60.9701	5.13472	2.66449	3.03966	1.83782	4.83722	2.73589	24.3586	39.0887
NC13	3	74.3325	93.5928	47.7695	1.27364	37.7239	25.4296	213.799	38.3341	7.5798	6.58029	2.71901	0.05784	2.79408	3.97268	70.3605	7.88274	6.10268	5.1238	1.6642	6.60674	4.15087	45.3862	39.9254
NC14	3	104.399	105.858	54.4621	1.02667	38.6582	23.8784	310.049	36.566	10.8604	8.15129	4.55037	0.033912	1.09737	1.61688	39.3209	8.31647	4.31925	3.56263	3.95962	2.96214	1.90679	38.7346	41.3413
NC15	3	80.1146	97.438	48.0395	1.22667	39.4042	21.7294	317.075	40.4784	5.1571	3.62753	2.54343	0.030822	0.933161	1.65882	59.7356	4.89928	4.70367	5.02552	0.791604	3.24574	2.15311	22.03	31.6105
NC16	3	92.7224	101.755	51.3461	1.1075	39.9423	21.2174	232.161	40.7797	11.4259	10.7969	3.17264	0.019821	1.01113	1.54681	70.4434	4.71913	2.47959	2.30533	1.80779	1.17711	0.789507	27.2653	21.0406
NC17	3	77.1135	95.1403	47.9639	1.24444	40.2589	24.5373	264.36	36.7703	4.1868	4.58932	1.90144	0.029627	2.21738	1.68003	62.3067	5.85325	4.77102	5.16453	0.243542	7.63444	5.22527	22.4626	29.4575
NC18	3	88.2154	103.584	51.9183	1.18556	37.401	25.2829	325.869	43.749	10.2103	10.3838	2.93742	0.046128	2.06562	2.67661	59.7712	9.64103	6.8383	4.95669	4.91304	6.30285	4.01063	44.6931	34.4776
NC19	3	93.6703	112.58	55.6525	1.2125	37.4143	26.7009	278.147	49.0398	4.5397	4.4597	2.39351	0.02252	2.24999	2.15329	60.3582	9.69687	5.30468	4.07116	3.46623	6.13809	3.90481	18.3478	36.1879
NC20	3	54.6424	68.6573	36.7552	1.35053	34.5916	31.3046	122.486	42.6327	11.5081	10.9595	5.41115	0.237662	2.67396	4.36775	26.9341	4.98968	8.2116	8.20195	3.18685	11.3603	5.81907	32.9147	41.7263
NC21	3	44.0575	92.5742	46.2141	1.121	33.9569	33.2427	179.212	36.2363	5.8786	5.16276	4.04725	0.1538	3.75349	3.61248	38.0281	4.18023	9.51673	1.95573	7.15987	8.53285	4.65719	38.7632	37.8258
NC22	3	52.4381	71.6854	36.571	1.30083	32.849	30.8435	118.902	42.0745	5.6408	3.50025	5.08355	0.08118	1.70739	2.39646	43.3297	4.82185	6.1042	7.24803	4.52094	6.80078	3.48567	25.6124	34.1814
NC23	3	71.525	92.1649	46.9738	1.301	37.4503	26.2704	154.083	53.7026	8.3182	8.15106	2.46732	0.052589	1.62958	1.49101	32.9248	5.27034	3.79153	2.86809	1.06489	6.24891	3.80088	38.873	42.3978
NC24	3	116.99	136.225	69.7516	1.17667	41.3031	18.2516	250.511	53.9416	10.1127	8.74568	3.77596	0.035248	1.45855	1.24417	59.6853	5.83082	4.99972	3.56821	3.53532	5.30922	3.75462	25.6251	36.2084
NC25	3	59.7101	78.7966	37.1752	1.33312	38.1864	25.9776	131.665	53.0234	6.6154	7.55695	5.55025	0.063636	3.77291	3.48153	22.4317	5.03906	6.8265	7.49046	6.1253	34.1471	22.6619	13.2798	37.7064
NC26	3	75.7533	84.4673	41.3719	1.141	40.9204	20.1957	236.049	63.0435	10.9645	5.15125	2.33576	0.128966	2.9547	2.75953	71.4681	7.84729	6.53976	4.95118	4.11643	8.21343	5.6476	35.4885	37.372
NC27	3	108.225	109.546	54.2171	1.02444	41.1259	19.1842	128.767	39.0194	7.4189	3.8041	3.50118	0.038115	1.56422	2.38209	25.8199	2.80533	2.27991	2.0945	5.31341	4.35802	3.01705	11.3629	39.8811
NC28	3	38.4858	59.4773	28.4709	1.59688	33.2446	27.6747	210.668	52.5585	9.267	8.51562	4.03412	0.203297	2.9817	2.91309	66.1369	13.8613	9.53785	8.89307	5.96341	10.3725	5.45581	55.7326	38.9895
NC29	3	85.8622	98.9897	51.5541	1.17083	38.8712	22.7076	186.703	54.7737	10.7878	9.61049	4.00526	0.057597	3.02718	3.65645	54.4043	6.45319	9.17612	4.87068	3.55474	5.83231	3.81375	34.2784	37.9088
NC30	3	78.3416	80.6963	40.0375	1.08407	39.8423	19.8787	109.663	54.4912	14.6914	12.0142	4.90826	0.0730509	4.33047	4.1116	20.6996	6.41355	1.85347	3.23802	1.87	2.08615	1.60865	9.39266	11.8038
NC31	3	34.9956	50.9037	25.397	1.48933	33.6775	33.6052	64.9031	48.0601	9.0019	8.01807	5.47958	0.193176	3.59632	7.19949	11.2077	3.61111	11.3729	8.61116	1.03697	9.93422	5.02221	12.2254	40.236
NC32	3	49.8391	98.6616	50.7633	1.10222	32.6913	32.2289	85.0672	36.8927	12.6048	11.8626	3.88163	0.199669	4.33109	3.32531	22.4472	4.27214	10.0413	4.18992	2.70934	13.5155	6.27416	33.2445	35.1944
NC33	3	53.2119	65.4315	33.5193	1.25684	38.6509	23.3539	178.443	54.3912	10.5194	9.29497	4.88999	0.108528	3.01503	4.65341	18.9901	5.06512	7.55033	5.74538	1.1466	8.51609	5.27163	42.9659	39.6048
NC34	3	55.1888	80.8502	41.7393	1.48888	36.0907	29.2909	115.488	46.118	9.47244	8.19188	2.98465	0.117258	3.02978	3.69768	28.3039	4.16935	8.52193	4.57693	0.973003	9.77389	5.89415	30.8726	39.1175
NC35	3	95.8957	109.498	56.75	1.15728	35.9821	17.6471	138.492	44.5536	10.3896	9.48981	5.17308	0.0523062	1.74821	3.04188	19.3845	4.59215	7.71373	5.96355	4.91777	4.01152	2.96332	12.3776	39.913
NC36	3	75.3867	93.8582	47.1442	1.29248	34.0611	33.2409	251.689	31.6832	11.1527	9.60672	4.14658	0.262649	2.46235	2.83221	29.4283	11.3577	8.05895	3.96453	3.36875	13.3003	6.94254	16.6626	38.7133
NC37	3	76.3663	91.9641	47.4671	1.23354	38.5479	24.2274	204.141	45.0636	10.9148	8.98046	4.25256	0.107464	3.47019	4.42435	24.1308	8.12354	7.12107	5.00437	2.08552	6.49522	4.15036	23.8276	25.9993
NC38	3	102.593	104.208	51.9785	1.00242	35.5996	20.5805	325.884	37.6855	8.8651	5.82756	2.60306	0.027435	2.02066	3.15253	20.1189	4.92968	4.63865	3.5684	3.79563	3.43681	2.42595	27.4026	18.8685
NC39	3	80.3295	104.208	46.5336	1.12491	37.8025	26.0943	153.203	54.1429	7.08609	7.63971	3.08803	0.0474181	1.88813	1.61662	42.6736	5.14472	3.9952	2.86809	1.13278	6.24891	3.80088	38.5335	42.3978
NC40	3	120.17	104.208	65.5925	1.11306	41.4303	18.188	250.193	54.1006	10.6931	9.32605	4.05265	0.0294443	1.74874	1.32725	39.5191	5.74774	5.28106	3.56821	3.6291	5.30922	3.75462	25.1562	36.2084
